# Supplementary material for: Perception and Acceptance of Using Different Generic Types of COVID-19 Vaccine, the “Mix-and-Match” Strategy, in Saudi Arabia: Cross-Sectional Web-Based Survey
Source: Int J Environ Res Public Health. 2022 Oct 26;19(21):13889. doi: 10.3390/ijerph192113889 (PMC9657038; doi:10.3390/ijerph192113889)
Supplement: Supplementary file 1 [file ijerph-19-13889-s001.zip]

Archive with 1 entries (1 files):
- ijerph-1924390-supplementary.pdf
